# Supplementary material for: Recruitability and effect of PEEP in SARS-Cov-2-associated acute respiratory distress syndrome
Source: Ann Intensive Care. 2020 May 12;10:55. doi: 10.1186/s13613-020-00675-7 (PMC7215140; doi:10.1186/s13613-020-00675-7)
Supplement: Supplementary file 4 — Additional file 4: Figure S4. Distribution of mean arterial pressure (MAP) (A) and heart rate (B) at positive end-expiratory pressure (PEEP) 5 cmH2O and 15 cmH2O in the highly recruitable and poorly recruitable patients groups. NS, not significant (p > 0.05). [file 13613_2020_675_MOESM4_ESM.zip]

Archive with 2 entries (2 files):
- 4a.pdf
- 4b.pdf
